# Supplementary material for: Network-Based Analysis to Identify Hub Genes Involved in Spatial Root Response to Mechanical Constrains
Source: Cells. 2022 Oct 4;11(19):3121. doi: 10.3390/cells11193121 (PMC9564363; doi:10.3390/cells11193121)
Supplement: Supplementary file 1 [file cells-11-03121-s001.zip]

Archive with 3 entries (2 files):
- Supplementary files/
- Supplementary files/Supplementary Figures Dimitrova et al.ppt
- Supplementary files/Supplementary Tables Dimitrova et al.xlsx
