# Supplementary material for: Network-Based Analysis to Identify Hub Genes Involved in Spatial Root Response to Mechanical Constrains
Source: Cells. 2022 Oct 4;11(19):3121. doi: 10.3390/cells11193121 (PMC9564363; doi:10.3390/cells11193121)
Supplement: Supplementary file 1 [file cells-11-03121-s001.zip › Supplementary files/Supplementary Tables Dimitrova et al.xlsx]

## Sheet: Table S1
Table S1. Protein data obtained from De Zio et al. (2016)
SPOT N°	PROTEIN NAME	FUNCATIONAL CLASSIFICATION (Bevan et al. 1998)	PROTEIN ABUNDANCE
			C	ABS-cx	BS-cx	BBS-cx	ABS-cv	BS-cv	BBS-cv
1	Ara4-interacting protein	Intracellular traffic	2875.25	2091.3	1446.8	844.75	1777.5	2054.5	7217.4
2	Cell division cycle protein 48	Cell growth/division/ development	390.9	472.1	364.9	776.5	827.1	579.25	1012.75
3	Putative dehydrin	Disease/defence	2746.4	2307.1	844.2	895.75	1098.8	281.65	1135.85
4	Putative dehydrin	Disease/defence	474.55	1167.2	187.3	524.4	1330.95	552.75	285.6
5	Protein disulfide isomerase	Protein destination/storage	1584.65	3277.4	3268.1	4507.65	2.4	1563.85	2904.95
6	Importin alpha2	Transporters	758.85	900.2	1718.8	3599	1576.65	2193.1	2960.55
7	Heat shock protein 70-interacting protein	Disease/defence	470.4	1163.4	844.05	698.95	1275.2	657.5	639
8	Heat shock protein 70-interacting protein	Disease/defence	414.8	969.35	601.35	869.45	927.6	646.2	273.8
9	Dhn1	Disease/defence	39548.1	65456.2	15565.9	32479.9	60927.7	39156.2	59592.6
10	Mitochondrial beta subunit of F1 ATP synthase	Energy	1797.7	2004.95	3367.1	5025.7	2359.55	4067.8	7192.6
11	ATP synthase beta subunit	Energy	1054	4427.75	428.55	3990.8	1318.6	2797.9	887.55
12	Enolase	Energy	125.25	1332.25	2597	4462.05	853.95	1568.7	1854.85
13	Enolase	Energy	656.5	1723.75	1988.15	3456.95	2459.45	1488.6	287.5
14	Enolase	Energy	554.45	549.2	1606.8	1802.85	1558.6	1245.85	1168
15	Enolase	Energy	4024.9	2183.95	2304.35	5362.45	1478.85	2985	2040.7
16	Ribulose-1,5-bisphosphate carboxylase/oxygenase large subunit	Energy	1149.05	2057.3	1909.65	4168.9	491.55	1005.5	959.6
17	Methylmalonate-semialdehyde dehydrogenase	Secondary metabolism	679.25	157.05	1641.6	999.95	137.45	836.7	5.35
18	Mitochondrial lipoamide dehydrogenase	Energy	373	315.7	1314.75	1724.5	265.1	290.45	5.35
19	Serine hydroxymethyltransferase	Metabolism	884.25	1113	2717.15	2382.1	765.7	701.55	5.35
20	Alanine aminotransferase 1 (AlaT1)	Metabolism	707.4	769.15	2473.35	2550.25	665.85	950.8	5.35
21	Cytosolic phosphoglycerate kinase 1	Energy	1410.2	2124.9	3270	3417.05	1996.7	2614.7	1561.3
22	Dhn1	Disease/defence	569.05	4719.4	538.7	221.85	6748.3	2252.45	14695.9
23	Bark storage protein B	Protein destination/storage	659.75	102.15	708.55	231.25	440.15	303.4	5.35
24	Cytosolic ascorbate peroxidase	Disease/defence	706.85	2663.2	3961.25	4075.1	2482.95	4471.45	4521.6
25	Putative protodermal factor 1 (PDF1)-interacting protein 3	Cell growth/division/ development	1660.3	4658.2	5049.6	5884.45	4874.15	6130.55	5367.1
26	Protein disulfide isomerase	Protein destination/storage	1569.5	3227	3995.85	4522.2	3690.4	5562.3	2941.05
27	Enolase	Energy	780.55	94.7	624.9	755.3	637.15	599.15	216.3
28	Glyceraldehyde 3-phosphate dehydrogenase	Energy	198.5	734.4	664.5	744.15	695.3	1245.6	5.35
29	Fructose-bisphosphate aldolase	Energy	636.45	888.2	2790.2	1431.15	751.95	920.65	5.35
30	Peroxidase	Disease/defence	125.5	1245.9	4604.4	4230.45	1371.5	3484.75	1215.55
31	Fructose-bisphosphate aldolase	Energy	1097.45	287.6	1689.9	896.55	973.45	2585.6	63.75
32	Peroxidase	Disease/defence	1339.35	1157.5	262.7	136.65	618.2	469.4	541.55
33	Pectinesterase precursor	Cell structure	3829.15	2345.7	1111.05	180	2148.15	1528.9	477.05
34	Major storage protein	Protein destination/storage	6160.65	4036.5	899	588.25	4172.95	3226	1028
35	Pectinesterase precursor	Cell structure	5013.85	2684.15	2014.7	1030.7	1786.05	3131.65	1162.55
36	Acidic endochitinase WIN6	Disease/defence	610.85	5640.15	5109.5	3017.1	2246	849.45	10324.8
37	Endomembrane-associated protein	Cell structure	453.75	4002.95	4752.65	675.9	2511.05	2142.2	1806.9
38	ATP synthase beta subunit/probable proteolytic fragment	Energy	40.6	579.1	369.5	35.4	1199.4	547.05	359.15
39	Non identified	N/A	3960.7	2391	795.65	1090.85	6342.25	2435.05	1457.5
40	Cytosolic ascorbate peroxidase	Disease/defence	235.9	1035.4	2548.55	1667.25	964.95	604.2	5.35
41	Proteasome subunit alpha type	Protein destination/storage	2268.95	1421.05	50.55	2923	816.45	1984.25	1268.7
42	Triosephosphate isomerase	Energy	1884.7	2150.7	951.5	1103.35	2014	2359.05	134.85
43	Probable ATP synthase 24 kDa subunit, mitochondrial	Energy	1260.9	1556.45	796.55	553.85	1128.25	1526.95	371.3
44	Triosephosphate isomerase	Energy	623.4	564.9	305.95	546.1	498	743.4	76.95
45	Class I chitinase	Disease/defence	2977.55	1692.5	1037.6	1639.85	1799.4	1938.65	237.9
46	Tropinone reductase	Secondary metabolism	2109.9	534.05	864.85	1187	329.15	973.7	5.35
47	Zeamatin precursor	Disease/defence	699.55	219.35	238.35	442.35	171	172.75	138.8
48	V-type proton ATPase subunit E	Energy	1845.3	1733.75	7.15	190.35	977.1	1292.65	5.35
49	Prohibitin	Disease/defence	43.3	1450.45	1416.75	6.4	1117.25	1481.85	5.35
50	Phi class glutathione transferase GSTF2	Disease/defence	1765.2	692.3	106.75	312.8	1071.95	617.1	686
51	Triosephosphate isomerase	Energy	2707.25	3346.55	897.4	1148.1	3142.25	3495.45	861.4
52	Phi class glutathione transferase GSTF1	Disease/defence	1776.85	1456.1	679.85	831.4	1243.3	1230.9	381
53	Phi class glutathione transferase GSTF5	Disease/defence	6139.2	2664.95	1514.75	1674.9	2016.15	2543.75	1813.45
54	Phi class glutathione transferase GSTF5	Disease/defence	6112	2127.5	1905.35	1691.5	1960.35	2238	1588.95
55	Phi class glutathione transferase GSTF5	Disease/defence	2642.35	1135.6	1291.95	522.4	834.65	1059.95	394.35
56	Protein translocase	Transporters	2501.1	4121.7	7.15	169.6	2788.8	4232	646.2
57	Glutathione peroxidase	Disease/defence	436.8	1464.05	7.15	6.4	338.05	270.1	1769.75
58	Peroxiredoxin	Disease/defence	3152.25	5759.5	2051	636.5	3734.15	3976.5	2256.55
59	Putative ethylene-responsive protein	Disease/defence	1844.9	150.05	7.15	70.8	1843.85	930	2637
60	CBS 1 protein	Metabolism	3945.05	4764.65	2727.2	238.8	266.2	1552.85	331.2
61	Major storage protein/probable proteolytic fragment	Protein destination/storage	1032.5	4540.25	367.9	307.15	3297.35	4315.55	16.85
62	Putative pathogenesis-related protein 1	Disease/defence	1782.95	3356.75	997.5	221.4	3480.85	2242	255.7
63	Universal stress protein family protein	Disease/defence	3925.2	3058.25	285.85	2049.35	5435.45	1291.9	2957.8
64	Nucleoside diphosphate kinase	Signal transduction	323.25	715.65	127.25	223.6	404.9	315.95	34.7
65	Nucleoside diphosphate kinase	Signal transduction	1969.45	1744.6	551	356.25	1795.1	1705.1	268.3
66	Core protein	Transporters	1461.25	3233.4	2758.75	3367.8	4556.7	9158.1	30.15

## Sheet: Table S2
Table S2. Detailed results from k-mean analysis.
CLUSTER	SPOT N° (De Zio et al. 2016)	PROTEIN NAME	ACRONYM	FUNCTIONAL CLASSIFICATION (Bevan et al. 1998)	NORMALIZED DATA
					CLUSTER I	CLUSTER II	CLUSTER III	CLUSTER IV	CLUSTER V	CLUSTER VI
I	32	Peroxidase	PX	Disease/ defence	1.12423	-1.0153	-1.95823	0.219362	-0.177894	0.0283827
I	33	Pectinesterase precursor	PE	Cell structure	0.8532	-0.224894	-2.85075	0.726276	0.235676	-1.44461
I	34	Major storage protein	BSP	Protein destination/ storage	0.795802	-1.37091	-1.9828	0.843765	0.472443	-1.17746
I	35	Pectinesterase precursor	PE	Cell structure	0.447515	0.0336149	-0.933326	-0.140178	0.669973	-0.759657
I	37	Endomembrane-associated protein		Cell structure	0.595829	0.843498	-1.97035	-0.0769438	-0.306141	-0.551718
I	38	ATP synthase beta subunit/probable proteolytic fragment	ATP syn	Energy	0.169427	-0.478811	-3.86256	1.21986	0.087287	-0.519799
I	43	Probable ATP synthase 24 kDa subunit, mitochondrial	ATP syn	Energy	0.654375	-0.312048	-0.836317	0.190202	0.626768	-1.41323
I	55	Phi class glutathione transferase GSTF5	GSTF	Disease/ defence	0.379153	0.565249	-0.741075	-0.0650582	0.279695	-1.14675
I	58	Peroxiredoxin	Prx	Disease/ defence	0.908159	-0.581457	-2.26955	0.282996	0.373715	-0.443666
I	60	CBS 1 protein	CBS 1	Metabolism	1.53269	0.727741	-2.78581	-2.6291	-0.0847615	-2.31391
I	62	Putative pathogenesis-related protein 1	PR1	Disease/ defence	0.932282	-0.818394	-2.99006	0.984657	0.350003	-2.78226
I	65	Nucleoside diphosphate kinase	NDPK	Signal transduction	0.705207	-0.957565	-1.58673	0.746375	0.672167	-1.99577
II	22	Dhn1	Dhn	Disease/ defence	-0.0431739	-3.17422	-4.45412	0.472747	-1.11028	1.59556
II	56	Protein translocase	Translocase	Transporters	1.0474	-8.12368	-3.55563	0.483804	1.0855	-1.62579
II	57	Glutathione peroxidase	GPX	Disease/ defence	1.18801	-6.4898	-6.64967	-0.926647	-1.25039	1.46159
II	59	Putative ethylene-responsive protein	ERP	Disease/ defence	-2.64692	-7.03828	-3.73055	0.972283	-0.0151358	1.48846
III	17	Methylmalonate-semialdehyde dehydrogenase	MMSDH	Secondary metabolism	-2.0034	1.3824	0.667229	-2.19572	0.410084	-6.87894
III	18	Mitochondrial lipoamide dehydrogenase	mtLPD	Energy	-1.04774	1.01043	1.40182	-1.29975	-1.168	-6.93061
III	19	Serine hydroxymethyltransferase	SHMT	Metabolism	-0.202601	1.08504	0.895179	-0.742203	-0.868437	-7.9033
III	20	Alanine aminotransferase 1 (AlaT1)	AlaT1	Metabolism	-0.684099	1.00103	1.0452	-0.892166	-0.378222	-7.85168
III	23	Bark storage protein B	BSP	Protein destination/ storage	-1.54692	1.24726	-0.368157	0.560385	0.023611	-5.80193
III	28	Glyceraldehyde 3-phosphate dehydrogenase	GPDH	Energy	0.107747	-0.0365503	0.126774	0.0288161	0.869949	-6.99314
III	29	Fructose-bisphosphate aldolase	FBA	Energy	-0.348961	1.30245	0.339257	-0.589209	-0.297193	-7.72416
III	31	Fructose-bisphosphate aldolase	FBA	Energy	-1.91264	0.64216	-0.272322	-0.153599	1.25572	-4.08621
III	40	Cytosolic ascorbate peroxidase	APX	Disease/ defence	-0.135826	1.16366	0.551456	-0.237488	-0.912916	-7.73226
III	46	Tropinone reductase	TR	Secondary metabolism	-0.281281	0.414194	0.870993	-0.97951	0.585222	-6.92257
III	66	Core protein		Transporters	-0.252112	-0.48115	-0.193358	0.242825	1.24988	-6.99686
IV	48	V-type proton ATPase subunit E	V-type ATPase	Energy	1.30629	-6.61545	-1.88088	0.478972	0.882725	-7.03385
IV	49	Prohibitin		Disease/ defence	0.667801	0.633885	-7.15641	0.291252	0.698699	-7.41495
IV	61	Major storage protein/probable proteolytic fragment	MSP	Protein destination/ storage	1.08459	-2.54079	-2.80116	0.623129	1.01137	-6.98929
V	4	Putative dehydrin	Dhn	Disease/ defence	0.790734	-1.8489	-0.363578	0.980138	-0.287619	-1.24025
V	7	Heat shock protein 70-interacting protein	HSP	Disease/ defence	0.403291	-0.0596558	-0.331795	0.535667	-0.419993	-0.461168
V	8	Heat shock protein 70-interacting protein	HSP	Disease/ defence	0.439831	-0.248981	0.282917	0.376316	-0.145206	-1.38406
V	9	Dhn1	Dhn	Disease/ defence	0.523721	-1.54842	-0.487263	0.420289	-0.217569	0.388324
V	11	ATP synthase beta subunit	ATP syn	Energy	0.939602	-2.42944	0.789707	-0.807964	0.277373	-1.37907
V	13	Enolase	ENO	Energy	-0.141006	0.0648705	0.862944	0.37178	-0.3526	-2.72492
V	39	Non identified		n/a	-0.0166276	-1.60404	-1.14879	1.39075	0.00970962	-0.730746
V	41	Proteasome subunit alpha type	Proteasome subunit α	Protein destination/ storage	0.0105802	-4.80252	1.05107	-0.788941	0.492217	-0.153026
V	42	Triosephosphate isomerase	TPI	Energy	0.566525	-0.610006	-0.396391	0.471782	0.699924	-3.42885
V	44	Triosephosphate isomerase	TPI	Energy	0.309331	-0.575369	0.2605	0.127481	0.705474	-2.56667
V	45	Class I chitinase	CHI	Disease/ defence	0.283051	-0.422855	0.237459	0.371411	0.478947	-2.54768
V	50	Phi class glutathione transferase GSTF2	GSTF	Disease/ defence	0.252487	-2.44467	-0.89367	0.883255	0.0865937	0.239298
V	51	Triosephosphate isomerase	TPI	Energy	0.639328	-1.25952	-0.904098	0.548451	0.702132	-1.31859
V	52	Phi class glutathione transferase GSTF1	GSTF	Disease/ defence	0.585421	-0.5134	-0.223074	0.357486	0.343025	-1.34883
V	63	Universal stress protein family protein	USP	Disease/ defence	0.283238	-3.13614	-0.294302	1.11293	-0.959974	0.235056
V	64	Nucleoside diphosphate kinase	NDPK	Signal transduction	1.23673	-1.25486	-0.441608	0.415037	0.0571681	-3.12952
VI	1	Ara4-interacting protein	Ara4	Intracellular traffic	-0.298514	-0.830049	-1.60632	-0.533064	-0.324127	1.48857
VI	2	Cell division cycle protein 48	CDC48	Cell growth/ division/ development	-0.509583	-0.881175	0.20831	0.299386	-0.21449	0.59153
VI	3	Putative dehydrin	Dhn	Disease/ defence	1.07661	-0.373813	-0.288302	0.00645895	-1.95749	0.0543025
VI	5	Protein disulfide isomerase	PDI	Protein destination/ storage	0.341053	0.336954	0.800877	-10.074	-0.726396	0.167015
VI	6	Importin alpha2	Importin α2	Transporters	-1.26141	-0.328327	0.737868	-0.452866	0.0232433	0.456137
VI	10	Mitochondrial beta subunit of F1 ATP synthase	ATP syn	Energy	-0.997497	-0.249557	0.328261	-0.762552	0.0231852	0.84545
VI	12	Enolase	ENO	Energy	-0.664381	0.298601	1.07946	-1.30602	-0.428676	-0.186943
VI	14	Enolase	ENO	Energy	-1.26719	0.281596	0.447685	0.237656	-0.0854645	-0.178555
VI	15	Enolase	ENO	Energy	-0.319784	-0.242364	0.976168	-0.882248	0.131007	-0.41766
VI	16	Ribulose-1,5-bisphosphate carboxylase/oxygenase large subunit	Rubisco	Energy	0.220743	0.1133	1.23966	-1.8446	-0.812096	-0.879504
VI	21	Cytosolic phosphoglycerate kinase 1	PGK	Energy	-0.233056	0.38884	0.4523	-0.322833	0.0661944	-0.677703
VI	24	Cytosolic ascorbate peroxidase	APX	Disease/ defence	-0.472775	0.10002	0.1409	-0.57388	0.274807	0.290898
VI	25	Putative protodermal factor 1 (PDF1)-interacting protein 3	PDF1	Cell growth/ division/ development	-0.193643	-0.0772467	0.143492	-0.128265	0.202601	0.010727
VI	26	Protein disulfide isomerase	PD1	Protein destination/ storage	-0.306123	0.002186	0.180708	-0.112539	0.479365	-0.439985
VI	27	Enolase	ENO	Energy	-2.3652	0.356991	0.630415	0.384998	0.296282	-1.1736
VI	30	Peroxidase	PX	Disease/ defence	-1.11154	0.774286	0.652084	-0.972973	0.372328	-1.14712
VI	36	Acidic endochitinase WIN6	WIN6	Disease/ defence	0.315851	0.1733	-0.58672	-1.01252	-2.41528	1.18816
VI	47	Zeamatin precursor	Zeamatin	Disease/ defence	-0.0711147	0.0487322	0.940839	-0.430353	-0.415664	-0.731342
VI	53	Phi class glutathione transferase GSTF5	GSTF	Disease/ defence	0.38696	-0.428068	-0.283073	-0.0155452	0.319809	-0.168411
VI	54	Phi class glutathione transferase GSTF5	GSTF	Disease/ defence	0.149099	-0.0100042	-0.181757	0.031051	0.22215	-0.271987

## Sheet: Table S3
Table S3. Full list of specific GO terms characterizing each cluster-related subnetworks (I-VI), together with their description (GO ID, descriptive name, frequency from REViGO analysis, domain - BP, MM or CC)
CLUSTER	GO-ID	DESCRIPTIVE NAME	FREQUENCY	DOMAIN
Cluster I	GO:0008152	metabolic process	62.7747	Biological process
	GO:0009165	nucleotide biosynthetic process	3.01398	Biological process
	GO:0019637	organophosphate metabolic process	6.5633	Biological process
	GO:0072522	purine-containing compound biosynthetic process	1.78693	Biological process
	GO:0046940	nucleoside monophosphate phosphorylation	0.22974	Biological process
	GO:0019693	ribose phosphate metabolic process	2.92249	Biological process
	GO:0009141	nucleoside triphosphate metabolic process	0.79856	Biological process
	GO:1901137	carbohydrate derivative biosynthetic process	4.73087	Biological process
	GO:0009206	purine ribonucleoside triphosphate biosynthetic process	0.49117	Biological process
	GO:0090407	organophosphate biosynthetic process	4.88993	Biological process
	GO:0046390	ribose phosphate biosynthetic process	2.13819	Biological process
	GO:0009123	nucleoside monophosphate metabolic process	1.45123	Biological process
	GO:0006753	nucleoside phosphate metabolic process	4.1057	Biological process
	GO:1901293	nucleoside phosphate biosynthetic process	3.02746	Biological process
	GO:0009144	purine nucleoside triphosphate metabolic process	0.547572	Biological process
	GO:0009117	nucleotide metabolic process	4.07736	Biological process
	GO:0009260	ribonucleotide biosynthetic process	2.08809	Biological process
	GO:0009259	ribonucleotide metabolic process	2.87057	Biological process
	GO:0009199	ribonucleoside triphosphate metabolic process	0.597545	Biological process
	GO:0009150	purine ribonucleotide metabolic process	2.43526	Biological process
	GO:0009152	purine ribonucleotide biosynthetic process	1.65578	Biological process
	GO:0009142	nucleoside triphosphate biosynthetic process	0.679256	Biological process
	GO:0006163	purine nucleotide metabolic process	2.53504	Biological process
	GO:0006164	purine nucleotide biosynthetic process	1.73168	Biological process
	GO:0009205	purine ribonucleoside triphosphate metabolic process	0.497705	Biological process
	GO:0009145	purine nucleoside triphosphate biosynthetic process	0.49134	Biological process
	GO:0009201	ribonucleoside triphosphate biosynthetic process	0.590701	Biological process
	GO:0009636	response to toxic substance	1.05962	Biological process
	GO:0098869	cellular oxidant detoxification	0.889829	Biological process
	GO:0097237	cellular response to toxic substance	0.920334	Biological process
	GO:0098754	detoxification	1.02872	Biological process
	GO:1990748	cellular detoxification	0.919248	Biological process
	GO:0042255	ribosome assembly	0.192621	Biological process
	GO:0070925	organelle assembly	0.646676	Biological process
	GO:0022613	ribonucleoprotein complex biogenesis	1.84644	Biological process
	GO:0042273	ribosomal large subunit biogenesis	0.203369	Biological process
	GO:0042254	ribosome biogenesis	1.62587	Biological process
	GO:0000027	ribosomal large subunit assembly	0.112666	Biological process
	GO:0022618	ribonucleoprotein complex assembly	0.371238	Biological process
	GO:0046034	ATP metabolic process	1.40162	Biological process
	GO:0009058	biosynthetic process	24.5555	Biological process
	GO:0006790	sulfur compound metabolic process	2.47324	Biological process
	GO:0006575	cellular modified amino acid metabolic process	1.18398	Biological process
	GO:0044237	cellular metabolic process	51.6198	Biological process
	GO:0034641	cellular nitrogen compound metabolic process	26.5657	Biological process
	GO:0006749	glutathione metabolic process	0.471739	Biological process
	GO:0043603	cellular amide metabolic process	7.02763	Biological process
	GO:0072521	purine-containing compound metabolic process	2.69093	Biological process
	GO:1901564	organonitrogen compound metabolic process	32.5169	Biological process
	GO:0006979	response to oxidative stress	0.58248	Biological process
	GO:0071826	ribonucleoprotein complex subunit organization	0.375414	Biological process
	GO:0034622	cellular protein-containing complex assembly	1.21439	Biological process
	GO:0065003	protein-containing complex assembly	1.4554	Biological process
	GO:1901566	organonitrogen compound biosynthetic process	15.336	Biological process
	GO:0044271	cellular nitrogen compound biosynthetic process	14.2419	Biological process
	GO:0044249	cellular biosynthetic process	22.8747	Biological process
	GO:1901576	organic substance biosynthetic process	23.4184	Biological process
	GO:0000461	endonucleolytic cleavage to generate mature 3'-end of SSU-rRNA from (SSU-rRNA 5.8S rRNA LSU-rRNA)	0.00088811	Biological process
	GO:0055086	nucleobase-containing small molecule metabolic process	5.18303	Biological process
	GO:0006407	rRNA export from nucleus	0.0037218	Biological process
	GO:0051029	rRNA transport	0.00437033	Biological process
	GO:0006414	translational elongation	0.493289	Biological process
	GO:0006518	peptide metabolic process	6.03182	Biological process
	GO:0006412	translation	5.34694	Biological process
	GO:0043604	amide biosynthetic process	6.02532	Biological process
	GO:0043043	peptide biosynthetic process	5.44865	Biological process
	GO:0003735	structural constituent of ribosome	2.356	Molecular function
	GO:0005198	structural molecule activity	2.88371	Molecular function
	GO:0015252	proton channel activity	0.312683	Molecular function
	GO:0046933	proton-transporting ATP synthase activity rotational mechanism	0.307976	Molecular function
	GO:0016837	carbon-oxygen lyase activity acting on polysaccharides	0.0485584	Molecular function
	GO:0003746	translation elongation factor activity	0.328717	Molecular function
	GO:0016209	antioxidant activity	0.727215	Molecular function
	GO:0008379	thioredoxin peroxidase activity	0.0282876	Molecular function
	GO:0016776	phosphotransferase activity phosphate group as acceptor	0.363888	Molecular function
	GO:0004739	pyruvate dehydrogenase (acetyl-transferring) activity	0.0537699	Molecular function
	GO:0016672	oxidoreductase activity acting on a sulfur group of donors quinone or similar compound as acceptor	0.00948223	Molecular function
	GO:0003723	RNA binding	5.61942	Molecular function
	GO:0019205	nucleobase-containing compound kinase activity	0.3131	Molecular function
	GO:0050145	nucleoside monophosphate kinase activity	0.188213	Molecular function
	GO:0004017	adenylate kinase activity	0.0594111	Molecular function
	GO:0030570	pectate lyase activity	0.0341861	Molecular function
	GO:0015038	glutathione disulfide oxidoreductase activity	0.0434619	Molecular function
	GO:0004738	pyruvate dehydrogenase activity	0.0550457	Molecular function
	GO:0045174	glutathione dehydrogenase (ascorbate) activity	0.00339763	Molecular function
	GO:0005840	ribosome	3.88299	Cellular components
	GO:0044391	ribosomal subunit	1.00861	Cellular components
	GO:0022626	cytosolic ribosome	0.196393	Cellular components
	GO:0022625	cytosolic large ribosomal subunit	0.126125	Cellular components
	GO:0043232	intracellular non-membrane-bounded organelle	8.65671	Cellular components
	GO:0015934	large ribosomal subunit	0.576447	Cellular components
	GO:0015935	small ribosomal subunit	0.433889	Cellular components
	GO:0022627	cytosolic small ribosomal subunit	0.0629232	Cellular components
	GO:0032991	protein-containing complex	12.1065	Cellular components
	GO:1990904	ribonucleoprotein complex	2.02582	Cellular components
	GO:0005622	intracellular anatomical structure	39.3245	Cellular components
	GO:0005829	cytosol	1.89456	Cellular components
	GO:0005737	cytoplasm	24.8151	Cellular components
	GO:0005853	eukaryotic translation elongation factor 1 complex	0.0124243	Cellular components
	GO:0005739	mitochondrion	2.65666	Cellular components
	GO:0043228	non-membrane-bounded organelle	9.10665	Cellular components
	GO:0098798	mitochondrial protein-containing complex	0.456741	Cellular components
	GO:0005753	mitochondrial proton-transporting ATP synthase complex	0.064676	Cellular components
	GO:0045261	proton-transporting ATP synthase complex catalytic core F(1)	0.253216	Cellular components
	GO:0098800	inner mitochondrial membrane protein complex	0.292013	Cellular components
	GO:0033178	proton-transporting two-sector ATPase complex catalytic domain	0.321543	Cellular components
	GO:0045259	proton-transporting ATP synthase complex	0.464071	Cellular components
Cluster II	GO:0006575	cellular modified amino acid metabolic process	1.18398	Biological process
	GO:0009636	response to toxic substance	1.05962	Biological process
	GO:0098869	cellular oxidant detoxification	0.889829	Biological process
	GO:0097237	cellular response to toxic substance	0.920334	Biological process
	GO:0098754	detoxification	1.02872	Biological process
	GO:1990748	cellular detoxification	0.919248	Biological process
	GO:0050896	response to stimulus	13.3851	Biological process
	GO:0006790	sulfur compound metabolic process	2.47324	Biological process
	GO:0010731	protein glutathionylation	0.00179687	Biological process
	GO:0034641	cellular nitrogen compound metabolic process	26.5657	Biological process
	GO:0006749	glutathione metabolic process	0.471739	Biological process
	GO:0006518	peptide metabolic process	6.03182	Biological process
	GO:0043603	cellular amide metabolic process	7.02763	Biological process
	GO:0042221	response to chemical	3.50414	Biological process
	GO:0003824	catalytic activity	62.7997	Molecular function
	GO:0004364	glutathione transferase activity	0.0850626	Molecular function
	GO:0016209	antioxidant activity	0.727215	Molecular function
	GO:0043295	glutathione binding	0.00856176	Molecular function
	GO:0042277	peptide binding	0.100663	Molecular function
	GO:1900750	oligopeptide binding	0.00872081	Molecular function
	GO:0016667	oxidoreductase activity acting on a sulfur group of donors	0.554267	Molecular function
	GO:0072341	modified amino acid binding	0.16931	Molecular function
	GO:1901681	sulfur compound binding	0.540805	Molecular function
	GO:0033218	amide binding	0.443932	Molecular function
	GO:0016740	transferase activity	21.6828	Molecular function
	GO:0005515	protein binding	4.50497	Molecular function
	GO:0016765	transferase activity transferring alkyl or aryl (other than methyl) groups	0.881962	Molecular function
	GO:0015036	disulfide oxidoreductase activity	0.304166	Molecular function
	GO:0045174	glutathione dehydrogenase (ascorbate) activity	0.00339763	Molecular function
	GO:0016672	oxidoreductase activity acting on a sulfur group of donors quinone or similar compound as acceptor	0.00948223	Molecular function
	GO:0015038	glutathione disulfide oxidoreductase activity	0.0434619	Molecular function
	GO:0015035	protein-disulfide reductase activity	0.290254	Molecular function
	GO:0005829	cytosol	1.89456	Cellular components
Cluster III	GO:0006090	pyruvate metabolic process	0.818338	Biological process
	GO:0032787	monocarboxylic acid metabolic process	2.78582	Biological process
	GO:0006096	glycolytic process	0.532804	Biological process
	GO:0019752	carboxylic acid metabolic process	9.06345	Biological process
	GO:0006086	acetyl-CoA biosynthetic process from pyruvate	0.0448888	Biological process
	GO:0009150	purine ribonucleotide metabolic process	2.43526	Biological process
	GO:0006753	nucleoside phosphate metabolic process	4.1057	Biological process
	GO:0090407	organophosphate biosynthetic process	4.88993	Biological process
	GO:0006085	acetyl-CoA biosynthetic process	0.120899	Biological process
	GO:0035384	thioester biosynthetic process	0.208735	Biological process
	GO:0009117	nucleotide metabolic process	4.07736	Biological process
	GO:0043436	oxoacid metabolic process	9.20532	Biological process
	GO:0034033	purine nucleoside bisphosphate biosynthetic process	0.396015	Biological process
	GO:0006084	acetyl-CoA metabolic process	0.19721	Biological process
	GO:0033866	nucleoside bisphosphate biosynthetic process	0.396015	Biological process
	GO:0009259	ribonucleotide metabolic process	2.87057	Biological process
	GO:0006163	purine nucleotide metabolic process	2.53504	Biological process
	GO:0009135	purine nucleoside diphosphate metabolic process	0.584657	Biological process
	GO:0071616	acyl-CoA biosynthetic process	0.208735	Biological process
	GO:0009185	ribonucleoside diphosphate metabolic process	0.587421	Biological process
	GO:0046031	ADP metabolic process	0.543176	Biological process
	GO:0006165	nucleoside diphosphate phosphorylation	0.594084	Biological process
	GO:0009179	purine ribonucleoside diphosphate metabolic process	0.584653	Biological process
	GO:0006757	ATP generation from ADP	0.532961	Biological process
	GO:0034030	ribonucleoside bisphosphate biosynthetic process	0.396015	Biological process
	GO:0044088	regulation of vacuole organization	0.0151929	Biological process
	GO:0032889	regulation of vacuole fusion non-autophagic	0.00298653	Biological process
	GO:1901652	response to peptide	0.0602015	Biological process
	GO:0071375	cellular response to peptide hormone stimulus	0.0403285	Biological process
	GO:0032869	cellular response to insulin stimulus	0.026887	Biological process
	GO:1901653	cellular response to peptide	0.0476771	Biological process
	GO:0032868	response to insulin	0.0331492	Biological process
	GO:0043434	response to peptide hormone	0.0499159	Biological process
	GO:0046034	ATP metabolic process	1.40162	Biological process
	GO:0044281	small molecule metabolic process	15.9659	Biological process
	GO:0016052	carbohydrate catabolic process	1.34421	Biological process
	GO:0006006	glucose metabolic process	0.422517	Biological process
	GO:0005996	monosaccharide metabolic process	0.943764	Biological process
	GO:0044282	small molecule catabolic process	1.67652	Biological process
	GO:1901575	organic substance catabolic process	5.55044	Biological process
	GO:0046364	monosaccharide biosynthetic process	0.284109	Biological process
	GO:0006094	gluconeogenesis	0.260923	Biological process
	GO:0019318	hexose metabolic process	0.712537	Biological process
	GO:0019319	hexose biosynthetic process	0.261497	Biological process
	GO:0046939	nucleotide phosphorylation	0.594844	Biological process
	GO:0009056	catabolic process	6.02392	Biological process
	GO:0072521	purine-containing compound metabolic process	2.69093	Biological process
	GO:1901135	carbohydrate derivative metabolic process	7.13243	Biological process
	GO:0006790	sulfur compound metabolic process	2.47324	Biological process
	GO:0006091	generation of precursor metabolites and energy	3.31057	Biological process
	GO:0005975	carbohydrate metabolic process	5.96269	Biological process
	GO:0010731	protein glutathionylation	0.00179687	Biological process
	GO:0006793	phosphorus metabolic process	14.3417	Biological process
	GO:1901564	organonitrogen compound metabolic process	32.5169	Biological process
	GO:0046166	glyceraldehyde-3-phosphate biosynthetic process	0.0016523	Biological process
	GO:0046184	aldehyde biosynthetic process	0.111361	Biological process
	GO:0019682	glyceraldehyde-3-phosphate metabolic process	0.170839	Biological process
	GO:0009132	nucleoside diphosphate metabolic process	0.69002	Biological process
	GO:0019693	ribose phosphate metabolic process	2.92249	Biological process
	GO:1901137	carbohydrate derivative biosynthetic process	4.73087	Biological process
	GO:0030388	fructose 1 6-bisphosphate metabolic process	0.0141519	Biological process
	GO:0006002	fructose 6-phosphate metabolic process	0.0619323	Biological process
	GO:0006082	organic acid metabolic process	9.35102	Biological process
	GO:0055086	nucleobase-containing small molecule metabolic process	5.18303	Biological process
	GO:0019637	organophosphate metabolic process	6.5633	Biological process
	GO:0006796	phosphate-containing compound metabolic process	14.0374	Biological process
	GO:0016310	phosphorylation	7.82329	Biological process
	GO:0019563	glycerol catabolic process	0.0548026	Biological process
	GO:1901616	organic hydroxy compound catabolic process	0.262108	Biological process
	GO:0019400	alditol metabolic process	0.166799	Biological process
	GO:0019405	alditol catabolic process	0.0555833	Biological process
	GO:0046174	polyol catabolic process	0.207239	Biological process
	GO:0006071	glycerol metabolic process	0.151739	Biological process
	GO:0046164	alcohol catabolic process	0.232346	Biological process
	GO:0003824	catalytic activity	62.7997	Molecular function
	GO:0016903	oxidoreductase activity acting on the aldehyde or oxo group of donors	0.798721	Molecular function
	GO:0051287	NAD binding	0.954619	Molecular function
	GO:0042132	fructose 16-bisphosphate 1-phosphatase activity	0.0388799	Molecular function
	GO:0004807	triose-phosphate isomerase activity	0.0409746	Molecular function
	GO:0016860	intramolecular oxidoreductase activity	0.395888	Molecular function
	GO:0016861	intramolecular oxidoreductase activity interconverting aldoses and ketoses	0.294941	Molecular function
	GO:0004332	fructose-bisphosphate aldolase activity	0.0553062	Molecular function
	GO:0016832	aldehyde-lyase activity	0.198423	Molecular function
	GO:0016491	oxidoreductase activity	12.8664	Molecular function
	GO:0000287	magnesium ion binding	1.77784	Molecular function
	GO:0016672	oxidoreductase activity acting on a sulfur group of donors quinone or similar compound as acceptor	0.00948223	Molecular function
	GO:0045174	glutathione dehydrogenase (ascorbate) activity	0.00339763	Molecular function
	GO:0004365	glyceraldehyde-3-phosphate dehydrogenase (NAD+) (phosphorylating) activity	0.0140203	Molecular function
	GO:0043891	glyceraldehyde-3-phosphate dehydrogenase (NAD(P)+) (phosphorylating) activity	0.0144568	Molecular function
	GO:0016620	oxidoreductase activity acting on the aldehyde or oxo group of donors NAD or NADP as acceptor	0.598514	Molecular function
	GO:0004739	pyruvate dehydrogenase (acetyl-transferring) activity	0.0537699	Molecular function
	GO:0004738	pyruvate dehydrogenase activity	0.0550457	Molecular function
	GO:0016624	oxidoreductase activity acting on the aldehyde or oxo group of donors disulfide as acceptor	0.12403	Molecular function
	GO:0050661	NADP binding	0.654548	Molecular function
	GO:0004634	phosphopyruvate hydratase activity	0.0439391	Molecular function
	GO:0005829	cytosol	1.89456	Cellular components
	GO:1990204	oxidoreductase complex	0.480389	Cellular components
	GO:0000015	phosphopyruvate hydratase complex	0.0641731	Cellular components
	GO:0070469	respirasome	0.446921	Cellular components
	GO:0031975	envelope	2.89375	Cellular components
	GO:0005622	intracellular anatomical structure	39.3245	Cellular components
	GO:0005737	cytoplasm	24.8151	Cellular components
	GO:0005739	mitochondrion	2.65666	Cellular components
	GO:0098798	mitochondrial protein-containing complex	0.456741	Cellular components
	GO:0098800	inner mitochondrial membrane protein complex	0.292013	Cellular components
	GO:0031967	organelle envelope	1.83361	Cellular components
	GO:0005746	mitochondrial respirasome	0.135487	Cellular components
	GO:0005747	mitochondrial respiratory chain complex I	0.0347133	Cellular components
	GO:0019866	organelle inner membrane	1.03401	Cellular components
	GO:0098803	respiratory chain complex	0.220141	Cellular components
	GO:0005743	mitochondrial inner membrane	0.954275	Cellular components
	GO:0005740	mitochondrial envelope	1.29625	Cellular components
	GO:0031966	mitochondrial membrane	1.21324	Cellular components
	GO:0045271	respiratory chain complex I	0.0358138	Cellular components
	GO:1902494	catalytic complex	3.56375	Cellular components
	GO:0030964	NADH dehydrogenase complex	0.0382041	Cellular components
	GO:0045254	pyruvate dehydrogenase complex	0.0304507	Cellular components
Cluster IV	GO:0046034	ATP metabolic process	1.40162	Biological process
	GO:0051179	localization	19.213	Biological process
	GO:0098655	cation transmembrane transport	3.09057	Biological process
	GO:1902600	proton transmembrane transport	1.12174	Biological process
	GO:0006812	cation transport	3.55924	Biological process
	GO:0098660	inorganic ion transmembrane transport	2.59429	Biological process
	GO:0034220	ion transmembrane transport	4.27265	Biological process
	GO:0098662	inorganic cation transmembrane transport	2.32071	Biological process
	GO:0006811	ion transport	5.21333	Biological process
	GO:0055085	transmembrane transport	13.6218	Biological process
	GO:0006810	transport	18.3768	Biological process
	GO:0051234	establishment of localization	18.5096	Biological process
	GO:0005215	transporter activity	9.15491	Molecular function
	GO:0046961	proton-transporting ATPase activity rotational mechanism	0.117425	Molecular function
	GO:0016887	ATP hydrolysis activity	0.803005	Molecular function
	GO:0042625	ATPase-coupled ion transmembrane transporter activity	0.117431	Molecular function
	GO:0015399	primary active transmembrane transporter activity	1.89803	Molecular function
	GO:0009678	pyrophosphate hydrolysis-driven proton transmembrane transporter activity	0.149157	Molecular function
	GO:0019829	ATPase-coupled cation transmembrane transporter activity	0.355821	Molecular function
	GO:0015078	proton transmembrane transporter activity	0.872622	Molecular function
	GO:0022853	active ion transmembrane transporter activity	1.12827	Molecular function
	GO:0042626	ATPase-coupled transmembrane transporter activity	1.41995	Molecular function
	GO:0008553	P-type proton-exporting transporter activity	0.0140237	Molecular function
	GO:0022890	inorganic cation transmembrane transporter activity	2.11018	Molecular function
	GO:0008324	cation transmembrane transporter activity	2.39662	Molecular function
	GO:0044769	ATPase activity coupled to transmembrane movement of ions rotational mechanism	0.117431	Molecular function
	GO:0022804	active transmembrane transporter activity	2.9939	Molecular function
	GO:0015318	inorganic molecular entity transmembrane transporter activity	2.91599	Molecular function
	GO:0015075	ion transmembrane transporter activity	3.2622	Molecular function
	GO:0022857	transmembrane transporter activity	9.0273	Molecular function
	GO:0016469	proton-transporting two-sector ATPase complex	0.624805	Cellular components
	GO:0033176	proton-transporting V-type ATPase complex	0.139575	Cellular components
	GO:0033179	proton-transporting V-type ATPase V0 domain	0.0745806	Cellular components
	GO:0033177	proton-transporting two-sector ATPase complex proton-transporting domain	0.288632	Cellular components
	GO:0033178	proton-transporting two-sector ATPase complex catalytic domain	0.321543	Cellular components
	GO:0033180	proton-transporting V-type ATPase V1 domain	0.0516243	Cellular components
	GO:0032991	protein-containing complex	12.1065	Cellular components
	GO:0005773	vacuole	0.626174	Cellular components
	GO:0005774	vacuolar membrane	0.363885	Cellular components
	GO:0098588	bounding membrane of organelle	1.80753	Cellular components
	GO:0031090	organelle membrane	4.34194	Cellular components
	GO:0098796	membrane protein complex	3.44174	Cellular components
Cluster V	GO:0008152	metabolic process	62.7747	Biological process
	GO:0010499	proteasomal ubiquitin-independent protein catabolic process	0.00945114	Biological process
	GO:0043161	proteasome-mediated ubiquitin-dependent protein catabolic process	0.301491	Biological process
	GO:0043632	modification-dependent macromolecule catabolic process	0.761511	Biological process
	GO:0030163	protein catabolic process	1.08107	Biological process
	GO:0010498	proteasomal protein catabolic process	0.357124	Biological process
	GO:0044265	cellular macromolecule catabolic process	1.61369	Biological process
	GO:0006511	ubiquitin-dependent protein catabolic process	0.709658	Biological process
	GO:0044257	cellular protein catabolic process	0.904786	Biological process
	GO:0051603	proteolysis involved in cellular protein catabolic process	0.896016	Biological process
	GO:0019941	modification-dependent protein catabolic process	0.750441	Biological process
	GO:2000144	positive regulation of DNA-templated transcription initiation	0.0211701	Biological process
	GO:0045899	positive regulation of RNA polymerase II transcription preinitiation complex assembly	0.00911242	Biological process
	GO:0060260	regulation of transcription initiation from RNA polymerase II promoter	0.022496	Biological process
	GO:0045898	regulation of RNA polymerase II transcription preinitiation complex assembly	0.0106656	Biological process
	GO:0060261	positive regulation of transcription initiation from RNA polymerase II promoter	0.0196665	Biological process
	GO:0042273	ribosomal large subunit biogenesis	0.203369	Biological process
	GO:0070925	organelle assembly	0.646676	Biological process
	GO:0043933	protein-containing complex subunit organization	1.73488	Biological process
	GO:0022613	ribonucleoprotein complex biogenesis	1.84644	Biological process
	GO:0042255	ribosome assembly	0.192621	Biological process
	GO:0042254	ribosome biogenesis	1.62587	Biological process
	GO:0000027	ribosomal large subunit assembly	0.112666	Biological process
	GO:0022618	ribonucleoprotein complex assembly	0.371238	Biological process
	GO:0046034	ATP metabolic process	1.40162	Biological process
	GO:0006090	pyruvate metabolic process	0.818338	Biological process
	GO:0032787	monocarboxylic acid metabolic process	2.78582	Biological process
	GO:0006096	glycolytic process	0.532804	Biological process
	GO:0019752	carboxylic acid metabolic process	9.06345	Biological process
	GO:0043436	oxoacid metabolic process	9.20532	Biological process
	GO:0009185	ribonucleoside diphosphate metabolic process	0.587421	Biological process
	GO:0009135	purine nucleoside diphosphate metabolic process	0.584657	Biological process
	GO:0046031	ADP metabolic process	0.543176	Biological process
	GO:0006165	nucleoside diphosphate phosphorylation	0.594084	Biological process
	GO:0009179	purine ribonucleoside diphosphate metabolic process	0.584653	Biological process
	GO:0006757	ATP generation from ADP	0.532961	Biological process
	GO:0009056	catabolic process	6.02392	Biological process
	GO:1901135	carbohydrate derivative metabolic process	7.13243	Biological process
	GO:0044281	small molecule metabolic process	15.9659	Biological process
	GO:0006091	generation of precursor metabolites and energy	3.31057	Biological process
	GO:0005975	carbohydrate metabolic process	5.96269	Biological process
	GO:0072521	purine-containing compound metabolic process	2.69093	Biological process
	GO:1901564	organonitrogen compound metabolic process	32.5169	Biological process
	GO:0044237	cellular metabolic process	51.6198	Biological process
	GO:0006414	translational elongation	0.493289	Biological process
	GO:0006518	peptide metabolic process	6.03182	Biological process
	GO:0006412	translation	5.34694	Biological process
	GO:0043604	amide biosynthetic process	6.02532	Biological process
	GO:0043043	peptide biosynthetic process	5.44865	Biological process
	GO:0006807	nitrogen compound metabolic process	45.7892	Biological process
	GO:0044238	primary metabolic process	50.2744	Biological process
	GO:0071704	organic substance metabolic process	55.4341	Biological process
	GO:0043603	cellular amide metabolic process	7.02763	Biological process
	GO:0009132	nucleoside diphosphate metabolic process	0.69002	Biological process
	GO:0009206	purine ribonucleoside triphosphate biosynthetic process	0.49117	Biological process
	GO:0009117	nucleotide metabolic process	4.07736	Biological process
	GO:0019693	ribose phosphate metabolic process	2.92249	Biological process
	GO:0090407	organophosphate biosynthetic process	4.88993	Biological process
	GO:0006753	nucleoside phosphate metabolic process	4.1057	Biological process
	GO:0009150	purine ribonucleotide metabolic process	2.43526	Biological process
	GO:0046390	ribose phosphate biosynthetic process	2.13819	Biological process
	GO:0072522	purine-containing compound biosynthetic process	1.78693	Biological process
	GO:0009165	nucleotide biosynthetic process	3.01398	Biological process
	GO:1901293	nucleoside phosphate biosynthetic process	3.02746	Biological process
	GO:0009260	ribonucleotide biosynthetic process	2.08809	Biological process
	GO:0009259	ribonucleotide metabolic process	2.87057	Biological process
	GO:0009152	purine ribonucleotide biosynthetic process	1.65578	Biological process
	GO:0006163	purine nucleotide metabolic process	2.53504	Biological process
	GO:0006164	purine nucleotide biosynthetic process	1.73168	Biological process
	GO:0009205	purine ribonucleoside triphosphate metabolic process	0.497705	Biological process
	GO:0009145	purine nucleoside triphosphate biosynthetic process	0.49134	Biological process
	GO:0006508	proteolysis	5.8181	Biological process
	GO:0044267	cellular protein metabolic process	15.2981	Biological process
	GO:0046166	glyceraldehyde-3-phosphate biosynthetic process	0.0016523	Biological process
	GO:0046184	aldehyde biosynthetic process	0.111361	Biological process
	GO:0019682	glyceraldehyde-3-phosphate metabolic process	0.170839	Biological process
	GO:0046939	nucleotide phosphorylation	0.594844	Biological process
	GO:0019538	protein metabolic process	19.9352	Biological process
	GO:0034641	cellular nitrogen compound metabolic process	26.5657	Biological process
	GO:1901137	carbohydrate derivative biosynthetic process	4.73087	Biological process
	GO:0071826	ribonucleoprotein complex subunit organization	0.375414	Biological process
	GO:0034622	cellular protein-containing complex assembly	1.21439	Biological process
	GO:0065003	protein-containing complex assembly	1.4554	Biological process
	GO:0055086	nucleobase-containing small molecule metabolic process	5.18303	Biological process
	GO:0006082	organic acid metabolic process	9.35102	Biological process
	GO:0016052	carbohydrate catabolic process	1.34421	Biological process
	GO:0006006	glucose metabolic process	0.422517	Biological process
	GO:0005996	monosaccharide metabolic process	0.943764	Biological process
	GO:1901565	organonitrogen compound catabolic process	2.56124	Biological process
	GO:0009057	macromolecule catabolic process	2.28614	Biological process
	GO:0044248	cellular catabolic process	4.19791	Biological process
	GO:1901575	organic substance catabolic process	5.55044	Biological process
	GO:0019318	hexose metabolic process	0.712537	Biological process
	GO:0030388	fructose 16-bisphosphate metabolic process	0.0141519	Biological process
	GO:0019637	organophosphate metabolic process	6.5633	Biological process
	GO:1901566	organonitrogen compound biosynthetic process	15.336	Biological process
	GO:0044271	cellular nitrogen compound biosynthetic process	14.2419	Biological process
	GO:0044249	cellular biosynthetic process	22.8747	Biological process
	GO:0019563	glycerol catabolic process	0.0548026	Biological process
	GO:0019405	alditol catabolic process	0.0555833	Biological process
	GO:0003735	structural constituent of ribosome	2.356	Molecular function
	GO:0005198	structural molecule activity	2.88371	Molecular function
	GO:0050661	NADP binding	0.654548	Molecular function
	GO:0070003	threonine-type peptidase activity	0.114816	Molecular function
	GO:0008233	peptidase activity	4.19794	Molecular function
	GO:0004175	endopeptidase activity	1.98877	Molecular function
	GO:0004807	triose-phosphate isomerase activity	0.0409746	Molecular function
	GO:0016861	intramolecular oxidoreductase activity interconverting aldoses and ketoses	0.294941	Molecular function
	GO:0004332	fructose-bisphosphate aldolase activity	0.0553062	Molecular function
	GO:0016832	aldehyde-lyase activity	0.198423	Molecular function
	GO:0016903	oxidoreductase activity acting on the aldehyde or oxo group of donors	0.798721	Molecular function
	GO:0016776	phosphotransferase activity phosphate group as acceptor	0.363888	Molecular function
	GO:0000287	magnesium ion binding	1.77784	Molecular function
	GO:0003746	translation elongation factor activity	0.328717	Molecular function
	GO:0036402	proteasome-activating activity	0.0379594	Molecular function
	GO:0004365	glyceraldehyde-3-phosphate dehydrogenase (NAD+) (phosphorylating) activity	0.0140203	Molecular function
	GO:0043891	glyceraldehyde-3-phosphate dehydrogenase (NAD(P)+) (phosphorylating) activity	0.0144568	Molecular function
	GO:0016620	oxidoreductase activity acting on the aldehyde or oxo group of donors NAD or NADP as acceptor	0.598514	Molecular function
	GO:0003723	RNA binding	5.61942	Molecular function
	GO:0004017	adenylate kinase activity	0.0594111	Molecular function
	GO:0046933	proton-transporting ATP synthase activity rotational mechanism	0.307976	Molecular function
	GO:0015252	proton channel activity	0.312683	Molecular function
	GO:0050145	nucleoside monophosphate kinase activity	0.188213	Molecular function
	GO:0019205	nucleobase-containing compound kinase activity	0.3131	Molecular function
	GO:0004298	threonine-type endopeptidase activity	0.0753536	Molecular function
	GO:0000502	proteasome complex	0.423193	Cellular components
	GO:1905368	peptidase complex	0.557136	Cellular components
	GO:0031597	cytosolic proteasome complex	0.0461317	Cellular components
	GO:0005838	proteasome regulatory particle	0.0679277	Cellular components
	GO:0019773	proteasome core complex alpha-subunit complex	0.0704325	Cellular components
	GO:0022624	proteasome accessory complex	0.0767169	Cellular components
	GO:0008541	proteasome regulatory particle lid subcomplex	0.0181161	Cellular components
	GO:0005839	proteasome core complex	0.175324	Cellular components
	GO:0008540	proteasome regulatory particle base subcomplex	0.0342303	Cellular components
	GO:1905369	endopeptidase complex	0.463279	Cellular components
	GO:0005829	cytosol	1.89456	Cellular components
	GO:0032991	protein-containing complex	12.1065	Cellular components
	GO:0005622	intracellular anatomical structure	39.3245	Cellular components
	GO:0005840	ribosome	3.88299	Cellular components
	GO:0043232	intracellular non-membrane-bounded organelle	8.65671	Cellular components
	GO:0005737	cytoplasm	24.8151	Cellular components
	GO:0005853	eukaryotic translation elongation factor 1 complex	0.0124243	Cellular components
	GO:0005753	mitochondrial proton-transporting ATP synthase complex	0.064676	Cellular components
	GO:0098798	mitochondrial protein-containing complex	0.456741	Cellular components
	GO:0045261	proton-transporting ATP synthase complex catalytic core F(1)	0.253216	Cellular components
	GO:0043228	non-membrane-bounded organelle	9.10665	Cellular components
	GO:1902494	catalytic complex	3.56375	Cellular components
	GO:0140535	intracellular protein-containing complex	1.91618	Cellular components
	GO:1990904	ribonucleoprotein complex	2.02582	Cellular components
	GO:0022626	cytosolic ribosome	0.196393	Cellular components
	GO:0044391	ribosomal subunit	1.00861	Cellular components
	GO:0022625	cytosolic large ribosomal subunit	0.126125	Cellular components
	GO:0015934	large ribosomal subunit	0.576447	Cellular components
	GO:0015935	small ribosomal subunit	0.433889	Cellular components
	GO:0022627	cytosolic small ribosomal subunit	0.0629232	Cellular components
	GO:0045254	pyruvate dehydrogenase complex	0.0304507	Cellular components
Cluster VI	GO:0008152	metabolic process	62.7747	Biological process
	GO:0009636	response to toxic substance	1.05962	Biological process
	GO:0098869	cellular oxidant detoxification	0.889829	Biological process
	GO:0070887	cellular response to chemical stimulus	1.88913	Biological process
	GO:0097237	cellular response to toxic substance	0.920334	Biological process
	GO:0098754	detoxification	1.02872	Biological process
	GO:1990748	cellular detoxification	0.919248	Biological process
	GO:0042255	ribosome assembly	0.192621	Biological process
	GO:0000027	ribosomal large subunit assembly	0.112666	Biological process
	GO:0046034	ATP metabolic process	1.40162	Biological process
	GO:0006090	pyruvate metabolic process	0.818338	Biological process
	GO:0032787	monocarboxylic acid metabolic process	2.78582	Biological process
	GO:0019752	carboxylic acid metabolic process	9.06345	Biological process
	GO:0043436	oxoacid metabolic process	9.20532	Biological process
	GO:0009056	catabolic process	6.02392	Biological process
	GO:0016052	carbohydrate catabolic process	1.34421	Biological process
	GO:0006006	glucose metabolic process	0.422517	Biological process
	GO:0005996	monosaccharide metabolic process	0.943764	Biological process
	GO:1901575	organic substance catabolic process	5.55044	Biological process
	GO:0046364	monosaccharide biosynthetic process	0.284109	Biological process
	GO:0006094	gluconeogenesis	0.260923	Biological process
	GO:0019318	hexose metabolic process	0.712537	Biological process
	GO:0019319	hexose biosynthetic process	0.261497	Biological process
	GO:0046939	nucleotide phosphorylation	0.594844	Biological process
	GO:1901135	carbohydrate derivative metabolic process	7.13243	Biological process
	GO:0044281	small molecule metabolic process	15.9659	Biological process
	GO:0006091	generation of precursor metabolites and energy	3.31057	Biological process
	GO:0009060	aerobic respiration	1.00545	Biological process
	GO:0006790	sulfur compound metabolic process	2.47324	Biological process
	GO:0072521	purine-containing compound metabolic process	2.69093	Biological process
	GO:0005975	carbohydrate metabolic process	5.96269	Biological process
	GO:1901564	organonitrogen compound metabolic process	32.5169	Biological process
	GO:0006575	cellular modified amino acid metabolic process	1.18398	Biological process
	GO:0044237	cellular metabolic process	51.6198	Biological process
	GO:0046166	glyceraldehyde-3-phosphate biosynthetic process	0.0016523	Biological process
	GO:0046184	aldehyde biosynthetic process	0.111361	Biological process
	GO:0019682	glyceraldehyde-3-phosphate metabolic process	0.170839	Biological process
	GO:0006414	translational elongation	0.493289	Biological process
	GO:0006518	peptide metabolic process	6.03182	Biological process
	GO:0006412	translation	5.34694	Biological process
	GO:0043604	amide biosynthetic process	6.02532	Biological process
	GO:0043043	peptide biosynthetic process	5.44865	Biological process
	GO:1901566	organonitrogen compound biosynthetic process	15.336	Biological process
	GO:0043603	cellular amide metabolic process	7.02763	Biological process
	GO:0034641	cellular nitrogen compound metabolic process	26.5657	Biological process
	GO:0009150	purine ribonucleotide metabolic process	2.43526	Biological process
	GO:0019637	organophosphate metabolic process	6.5633	Biological process
	GO:0019693	ribose phosphate metabolic process	2.92249	Biological process
	GO:0009132	nucleoside diphosphate metabolic process	0.69002	Biological process
	GO:0006096	glycolytic process	0.532804	Biological process
	GO:0006753	nucleoside phosphate metabolic process	4.1057	Biological process
	GO:0009117	nucleotide metabolic process	4.07736	Biological process
	GO:0009152	purine ribonucleotide biosynthetic process	1.65578	Biological process
	GO:0009259	ribonucleotide metabolic process	2.87057	Biological process
	GO:0006163	purine nucleotide metabolic process	2.53504	Biological process
	GO:0009135	purine nucleoside diphosphate metabolic process	0.584657	Biological process
	GO:0009185	ribonucleoside diphosphate metabolic process	0.587421	Biological process
	GO:0006164	purine nucleotide biosynthetic process	1.73168	Biological process
	GO:0046031	ADP metabolic process	0.543176	Biological process
	GO:0006165	nucleoside diphosphate phosphorylation	0.594084	Biological process
	GO:0009179	purine ribonucleoside diphosphate metabolic process	0.584653	Biological process
	GO:0006757	ATP generation from ADP	0.532961	Biological process
	GO:0030388	fructose 16-bisphosphate metabolic process	0.0141519	Biological process
	GO:0006002	fructose 6-phosphate metabolic process	0.0619323	Biological process
	GO:0055086	nucleobase-containing small molecule metabolic process	5.18303	Biological process
	GO:0006082	organic acid metabolic process	9.35102	Biological process
	GO:0019563	glycerol catabolic process	0.0548026	Biological process
	GO:0019400	alditol metabolic process	0.166799	Biological process
	GO:0019405	alditol catabolic process	0.0555833	Biological process
	GO:0006071	glycerol metabolic process	0.151739	Biological process
	GO:0006407	rRNA export from nucleus	0.0037218	Biological process
	GO:0051029	rRNA transport	0.00437033	Biological process
	GO:0006749	glutathione metabolic process	0.471739	Biological process
	GO:0003735	structural constituent of ribosome	2.356	Molecular function
	GO:0003746	translation elongation factor activity	0.328717	Molecular function
	GO:0045182	translation regulator activity	0.849157	Molecular function
	GO:0008135	translation factor activity RNA binding	0.825671	Molecular function
	GO:0090079	translation regulator activity nucleic acid binding	0.83048	Molecular function
	GO:0003824	catalytic activity	62.7997	Molecular function
	GO:0005198	structural molecule activity	2.88371	Molecular function
	GO:0016903	oxidoreductase activity acting on the aldehyde or oxo group of donors	0.798721	Molecular function
	GO:0016209	antioxidant activity	0.727215	Molecular function
	GO:0004807	triose-phosphate isomerase activity	0.0409746	Molecular function
	GO:0016861	intramolecular oxidoreductase activity interconverting aldoses and ketoses	0.294941	Molecular function
	GO:0004332	fructose-bisphosphate aldolase activity	0.0553062	Molecular function
	GO:0016832	aldehyde-lyase activity	0.198423	Molecular function
	GO:0016491	oxidoreductase activity	12.8664	Molecular function
	GO:0050661	NADP binding	0.654548	Molecular function
	GO:0004365	glyceraldehyde-3-phosphate dehydrogenase (NAD+) (phosphorylating) activity	0.0140203	Molecular function
	GO:0043891	glyceraldehyde-3-phosphate dehydrogenase (NAD(P)+) (phosphorylating) activity	0.0144568	Molecular function
	GO:0016620	oxidoreductase activityacting on the aldehyde or oxo group of donors NAD or NADP as acceptor	0.598514	Molecular function
	GO:0004739	pyruvate dehydrogenase (acetyl-transferring) activity	0.0537699	Molecular function
	GO:0030060	L-malate dehydrogenase activity	0.0355161	Molecular function
	GO:0016615	malate dehydrogenase activity	0.106271	Molecular function
	GO:0015038	glutathione disulfide oxidoreductase activity	0.0434619	Molecular function
	GO:0016672	oxidoreductase activity acting on a sulfur group of donors quinone or similar compound as acceptor	0.00948223	Molecular function
	GO:0045174	glutathione dehydrogenase (ascorbate) activity	0.00339763	Molecular function
	GO:0046933	proton-transporting ATP synthase activity rotational mechanism	0.307976	Molecular function
	GO:0015252	proton channel activity	0.312683	Molecular function
	GO:0003723	RNA binding	5.61942	Molecular function
	GO:0005829	cytosol	1.89456	Cellular components
	GO:0032991	protein-containing complex	12.1065	Cellular components
	GO:0005622	intracellular anatomical structure	39.3245	Cellular components
	GO:0044391	ribosomal subunit	1.00861	Cellular components
	GO:0005840	ribosome	3.88299	Cellular components
	GO:0022626	cytosolic ribosome	0.196393	Cellular components
	GO:0022627	cytosolic small ribosomal subunit	0.0629232	Cellular components
	GO:0015935	small ribosomal subunit	0.433889	Cellular components
	GO:0022625	cytosolic large ribosomal subunit	0.126125	Cellular components
	GO:0005737	cytoplasm	24.8151	Cellular components
	GO:0005853	eukaryotic translation elongation factor 1 complex	0.0124243	Cellular components
	GO:0000015	phosphopyruvate hydratase complex	0.0641731	Cellular components
	GO:0005753	mitochondrial proton-transporting ATP synthase complex	0.064676	Cellular components
	GO:0098798	mitochondrial protein-containing complex	0.456741	Cellular components
	GO:0045261	proton-transporting ATP synthase complex catalytic core F(1)	0.253216	Cellular components
	GO:0033178	proton-transporting two-sector ATPase complex catalytic domain	0.321543	Cellular components
	GO:0045259	proton-transporting ATP synthase complex	0.464071	Cellular components
	GO:1990904	ribonucleoprotein complex	2.02582	Cellular components
	GO:0098796	membrane protein complex	3.44174	Cellular components

## Sheet: Table S4
Table S4. Cluster-specific candidate hub genes: results from MCC analysis (cytoHubba) and cross references from UniProt, Blast and PopGenie.
CLUSTER	MCC	cytoHubba	UniProt		Blast	PopGenie
			protein	gene
Cluster I	92200000000000	POPTR_0013s13220	N/A	N/A	60S ribosomal protein L5	Potri.013G128600
	92200000000000	POPTR_0014s17230	Ribosomal_L18_c domain-containing protein	POPTR_014G174000	60S ribosomal protein L5	Potri.014G174000
	92200000000000	POPTR_0019s13040	Ribosomal_L18_c domain-containing protein	POPTR_019G099000	60S ribosomal protein L5	Potri.019G099000
Cluster II	222240	POPTR_0001s14480	N/A	N/A	glutathione reductase, chloroplastic isoform X1	Potri.001G050000
	226235	POPTR_0003s12620	Glutathione peroxidase	N/A	probable phospholipid hydroperoxide glutathione peroxidase	Potri.003G126100
	212160	POPTR_0003s17670	Glutathione reductase	POPTR_003G178200	glutathione reductase, chloroplastic isoform X1	Potri.003G178200
Cluster III	9.22337e+13	POPTR_0008s10700	N/A	N/A	dihydrolipoyl dehydrogenase 2, chloroplastic isoform X2	Potri.008G107600
	9.22337e+13	POPTR_0010s15200	Uncharacterized protein	POPTR_010G142100	dihydrolipoyl dehydrogenase 2, chloroplastic	Potri.010G142100
	9.22337e+13	POPTR_0010s16120	N/A	N/A	LOW QUALITY PROTEIN: dihydrolipoyl dehydrogenase 2, mitochondrial OR lipoamide dehydrogenase (Jin et al. 2017)	Potri.010G151400
Cluster IV	9.22337e+13	POPTR_0008s00560	V-ATPase 69 kDa subunit	POPTR_008G005000	V-type proton ATPase catalytic subunit A	Potri.008G005000
	9.22337e+13	POPTR_0017s11530	V-type proton ATPase subunit	POPTR_017G079200	V-type proton ATPase subunit d2	Potri.017G079200
	9.22337e+13	POPTR_0017s11540	N/A	N/A	V-type proton ATPase subunit d2	Potri.017G079200
Cluster V	9.22337e+13	POPTR_0006s14260	Proteasome subunit alpha type	POPTR_006G140400	proteasome subunit alpha type-6	Potri.006G140400
	9.22337e+13	POPTR_0008s15530	Proteasome subunit beta	POPTR_008G155500	proteasome subunit beta type-2-A	Potri.008G155500
	9.22337e+13	POPTR_0016s14640	Proteasome subunit alpha type	POPTR_016G139600	proteasome subunit alpha type-6	Potri.016G139600
Cluster VI	9.22337e+13	POPTR_0002s10420	Glucose-6-phosphate isomerase	POPTR_002G104000	Glucose-6-phosphate isomerase 1, chloroplastic	Potri.002G104000
	9.22337e+13	POPTR_0005s07990	N/A	N/A	uncharacterized protein LOC7477096	Potri.005G078100
	9.22337e+13	POPTR_0007s11330	Uncharacterized protein	POPTR_007G040700	phosphoglycerate mutase-like protein 4	Potri.007G040700
